# Supplementary material for: Optimizing MALDI-TOF Mass Spectrometry for the Identification of Bacillus cereus: The Impact of Sporulation and Cultivation Time
Source: Int J Mol Sci. 2025 May 4;26(9):4355. doi: 10.3390/ijms26094355 (PMC12072534; doi:10.3390/ijms26094355)
Supplement: Supplementary file 1 [file ijms-26-04355-s001.zip]

Archive with 1 entries (1 files):
- ijms-3574164-supplementary.pdf
